# Supplementary material for: De Novo Transcriptome Assembly and Identification of Gene Candidates for Rapid Evolution of Soil Al Tolerance in Anthoxanthum odoratum at the Long-Term Park Grass Experiment
Source: PLoS One. 2015 Jul 6;10(7):e0124424. doi: 10.1371/journal.pone.0124424 (PMC4493143; doi:10.1371/journal.pone.0124424)
Supplement: S2 File — Foldchanges under padj <0.05 (see methods) are listed as 'ns' and considered equivalent to zero foldchange for simplicity. Transcripts were considered potentially adaptive if the foldchange difference between tolerant and sensitive genotypes was > = 4.0 or < = -4. Expression values are given for all isoforms of the same locus where relevant. Where expression was indicated by fewer than 5 basemean reads in one treatment, foldchange is recorded as simply turned "ON" or "OFF". (XLSX) [file pone.0124424.s002.xlsx]

## Sheet: adaptive transcripts, conservat
Transcripts with potentially adaptive expression variation. Foldchanges under padj <0.05 (see methods) are listed as 'ns' and considered equivalent to zero foldchange for simplicity. Transcripts were considered potentially adaptive if the foldchange difference between tolerant and sensitive genotypes was >=4.0 or <= -4. Expression values are given for all isoforms of the same locus where relevant…
Expression category (tol/sen)	Candidate Unigene	length (bp)	Description	Tolerant (BaseMean)		Sensitive (BaseMean)		Tol fold change	Sen fold change
				-Al	+Al	-Al	+Al
Described transcripts
++	UN27290	584	60s acidic ribosomal protein p2b-like	18.2445	777.878	3.90385	137.3	42.6363	35.1704
++	UN11139	715	almt1	148.237	2013.54	296.693	1456	13.5833	4.90742
++	UN14079	1120	almt1 (homolog TaALMT1)	793.636	8882.01	625.593	3350.53	11.1915	5.35578
++	UN00757	428	asparagine-trna ligase	1.14028	559.511	3.90385	201.852	ON	ON
++	UN13369	1382	cation h(+) antiporter 15-like	21.6654	869.083	16.5914	406.777	40.114	24.5174
++	UN40101	1330	exonuclease-like protein	39.9099	1205.84	7.80771	184.433	30.2141	23.6219
++	UN21894	424	ubiquitin-60s ribosomal protein l40-like	9.12226	341.144	8.78367	272.551	37.3968	31.0293
+NS	UN39799	1206	1-aminocyclopropane-1-carboxylate oxidase	19.3848	273.617	124.923	509.24	14.115	ns
+NS	UN20783	578	15-cis-zeta-carotene chloroplastic	297.614	1321.6	117.116	380.137	4.44067	ns
+NS	UN36221	840	abc transporter i family member 17	282.79	1334.76	192.265	655.762	4.71996	ns
+NS	UN36222	822		165.341	583.189	249.847	772.57	3.52719	ns
+NS	UN36224	652		399.099	1990.74	141.515	237.714	4.98808	ns
+NS	UN36225	634		281.65	1236.54	199.097	351.448	4.39033	ns
+NS	UN84516	628	alpha amylase	17.1042	149.086	16.5914	47.1329	8.71632	ns
+NS	UN11141	549	aluminum-activated malate transporter	111.748	1086.57	195.193	34.8374	9.72346	ns
+NS	UN47817	508	aluminum-activated malate transporter	25.0862	171.01	117.116	397.556	6.81691	ns
+NS	UN07652	1093	beta-glucuronidase precursor	1948.74	7897.17	1879.71	3613.86	4.05244	ns
+NS	UN50355	595	cation h(+) antiporter 15-like	9.12226	375.346	4.87982	109.635	41.1461	ns
+NS	UN67542	373	cdk5 regulatory subunit-associated protein 1-like 1-like	0	61.3883	1.95193	53.2807	ON	ns
+NS	UN46842	603	cytokinin-regulated kinase-like	55.8738	428.841	14.6395	38.9359	7.67517	ns
+NS	UN07370	589	eukaryotic peptide chain release factor subunit 1-3	209.812	1209.35	728.069	1273.61	5.76397	ns
+NS	UN68979	976	eukaryotic peptide chain release factor subunit 1-3	538.213	2823.86	1522.5	3173.27	5.24674	ns
+NS	UN15890	386	eukaryotic translation initiation factor 6	19.3848	205.212	18.5433	181.359	10.5863	ns
+NS	UN00858	418	glucosyltransferase is5a-like	4.56113	172.764	0.975964	64.5516	ON	ns
+NS	UN52893	637	heat- and acid-stable phosphoprotein	124.291	863.821	913.502	903.722	6.95001	ns
+NS	UN52895	621		104.906	724.382	722.213	716.215	6.90506	ns
+NS	UN38270	614	heavy metal-associated domain containing protein	38.7696	613.883	6.83175	30.7388	15.8341	ns
+NS	UN71981	539	heparanase-like protein 3-like	217.794	1400.53	542.636	491.822	6.43053	ns
+NS	UN49475	413	histone-lysine n-methyltransferase atxr2-like	256.563	1340.9	648.04	2188.61	5.22637	ns
+NS	UN56493	606	interferon-related developmental regulator 2-like	801.618	3809.58	986.699	3307.5	4.75237	ns
+NS	UN18877	503	interferon-related protein-like	38.7696	423.579	40.9905	161.891	10.9256	ns
+NS	UN44805	656	lysyl-trna synthetase	4.56113	305.188	37.0866	66.6008	ON	ns
+NS	UN08759	425	lysyl-trna synthetase	3.42085	164.871	4.87982	81.9703	ON	ns
+NS	UN53466	456	lysyl-trna synthetase-like	301.034	2276.63	261.558	1050.24	7.56269	ns
+NS	UN36556	1016	mads-box transcription factor 27	59.2947	578.804	173.722	392.433	9.76149	ns
+NS	UN08554	882	nrat1_orysj, nramp aluminum transporter 1 (homolog OsNrat1)	59310.6	277473	65284.2	166925	4.67831	ns
+NS	UN08555	560		15711.9	73367.8	15422.2	47486.4	4.66956	ns
+NS	UN37144	701		4282.9	15043.6	3101.61	7875.29	3.51249	ns
+NS	UN39432	449	pathogenesis related protein	559.879	3320.23	143.467	503.093	5.93027	ns
+NS	UN14497	890	peroxidase 2-like	181.305	1220.75	44.8943	95.2904	6.73314	ns
+NS	UN63894	385	probable glucan -beta-glucosidase a-like	1.14028	108.745	4.87982	48.1575	ON	ns
+NS	UN61515	722	protein kinase xa21	17.1042	160.487	10.7356	29.7142	9.38286	ns
+NS	UN04912	648	protein transparent testa 12-like	175.603	807.695	85.8848	345.3	4.59954	ns
+NS	UN30070	506	protein transparent testa 12-like	206.391	825.234	52.702	336.078	3.9984	ns
+NS	UN37134	510	purple acid phosphatase	53.5933	818.219	1.95193	43.0344	15.2672	ns
+NS	UN01625	1077	receptor-like protein kinase hsl1-like	45.6113	261.339	33.1828	43.0344	5.7297	ns
+NS	UN63686	481	retrotransposon ty1-copia subclass	9.12226	131.546	4.87982	31.7635	14.4204	ns
+NS	UN62144	507	retrotransposon unclassified	0	67.5272	0.975964	65.5762	ON	ns
+NS	UN37312	801	retrotransposon unclassified	54.7335	475.321	70.2694	294.068	8.68427	ns
+NS	UN45839	448	salicylate o-methyltransferase-like	20.5251	158.733	18.5433	85.0442	7.7336	ns
+NS	UN08805	974	salicylate o-methyltransferase-like	54.7335	249.938	55.6299	180.335	4.56645	ns
+NS	UN54718	977	salt response protein	52.453	333.251	80.029	229.517	6.35333	ns
+NS	UN54719	657		47.8918	241.168	35.1347	141.399	5.03569	ns
+NS	UN42086	849	sister of ramosa partial	35.3487	626.161	88.8127	410.876	17.7138	ns
+NS	UN02814	567	threonyl-trna synthetase	30.7876	284.14	2.92789	28.6896	9.22904	ns
+NS	UN76282	554	threonyl-trna synthetase	295.333	2457.29	702.694	1948.84	8.32039	ns
+NS	UN20168	391	threonyl-trna synthetase	94.6434	780.509	36.1107	189.556	8.24684	ns
+NS	UN13686	905	threonyl-trna synthetase	216.654	1461.92	374.77	1471.37	6.74773	ns
+NS	UN21746	441	threonyl-trna synthetase	140.255	822.603	396.241	1076.88	5.86507	ns
+NS	UN21745	515		115.168	652.47	287.909	844.294	5.66535	ns
+NS	UN21747	420		54.7335	255.2	114.188	359.645	4.66259	ns
+NS	UN32273	3198	transposon mutator sub-class	355.768	1497.87	664.631	2280.82	4.21026	ns
+NS	UN32274	3102		347.786	1552.25	669.511	2304.39	4.46323	ns
+NS	UN32275	2349		306.736	1331.25	604.121	1812.57	4.34005	ns
+NS	UN32276	2253		297.614	1387.38	609.001	1842.28	4.66167	ns
+NS	UN14001	467	transposon unclassified	740.043	4774.26	740.756	2435.54	6.45132	ns
+NS	UN64865	1063	u-box domain-containing protein 33-like	6.84169	107.868	37.0866	130.128	15.7663	ns
+NS	UN64866	870		2.28056	124.531	22.4472	115.783	ON	ns
+NS	UN21892	532	ubiquitin-60s ribosomal protein l40-like	4.56113	221.875	440.16	342.226	ON	ns
+NS	UN70893	475	zinc finger-like	4.56113	88.5746	0	25.6157	ON	ns
-NS	UN42701	391	2-oxoisovalerate dehydrogenase alpha mitochondrial expressed	1100.37	262.216	1021.83	1834.08	-4.19644	ns
-NS	UN42702	368		1006.87	212.228	1080.39	2084.09	-4.74428	ns
-NS	UN25712	996	3 -n-debenzoyl-2 -deoxytaxol n-benzoyltransferase-like	236.038	10.5237	1339.02	337.103	-22.4292	ns
-NS	UN25713	681		83.2406	0.876976	408.929	71.724	OFF	ns
-NS	UN55296	619	40s ribosomal protein s4	278.229	1.75395	32.2068	18.4433	OFF	ns
-NS	UN23491	436	60s ribosomal protein	988.625	57.8804	58.5578	3.07388	-17.0805	ns
-NS	UN23237	901	abc transporter g family member 16-like	358.049	81.5588	64.4136	146.522	-4.39007	ns
-NS	UN63215	763	achain the crystal structure of rice (oryza sativa ) os4bglu12	616.893	71.0351	210.808	23.5665	-8.68434	ns
-NS	UN63216	637		314.718	44.7258	97.5964	14.3448	-7.03661	ns
-NS	UN46094	505	acid beta-fructofuranosidase	273.668	65.7732	70.2694	59.4284	-4.16078	ns
-NS	UN18448	1300	actin a	6206.56	428.841	116.14	22.5418	-14.4729	ns
-NS	UN08983	999	alanine glyoxylate aminotransferase	217.794	40.3409	92.7165	307.388	-5.39884	ns
-NS	UN38152	665	alpha glucosidase-like protein	344.365	84.1897	339.635	358.62	-4.09035	ns
-NS	UN33314	352	alpha glucosidase-like protein	163.06	11.4007	142.491	197.753	-14.3027	ns
-NS	UN53526	883	alpha-expansin 7	222.355	44.7258	322.068	114.758	-4.97152	ns
-NS	UN04343	1148	alpha-galactosidase precursor	282.79	53.4955	143.467	553.299	-5.28623	ns
-NS	UN39388	609	ammonium transporter	752.586	146.455	136.635	22.5418	-5.13869	ns
-NS	UN27056	1043	annexin family	2642.03	90.3285	28.3029	1.02463	-29.2492	ns
-NS	UN57524	371	anthocyanidin 3-o-glucosyltransferase	118.589	7.01581	50.7501	20.4926	-16.9032	ns
-NS	UN38433	854	anthocyanidin synthase	474.357	42.9718	83.9329	55.3299	-11.0388	ns
-NS	UN33863	809	asparagine synthetase	15340.2	3545.61	5050.61	2422.22	-4.32653	ns
-NS	UN33864	353		9077.79	2092.46	3607.16	1859.7	-4.33832	ns
-NS	UN08527	2034	asparagine synthetase	28036.1	5949.41	9872.85	15330.5	-4.71242	ns
-NS	UN08528	1951		35217.6	7289.42	13146.2	20539.7	-4.83133	ns
-NS	UN36532	424	aspartic proteinase nepenthesin-1 precursor	236.038	46.4797	121.019	57.3792	-5.07831	ns
-NS	UN33827	534	auxin-repressed kda protein	5331.96	263.97	3305.59	10367.2	-20.1991	ns
-NS	UN33828	388		2304.51	78.9278	1528.36	3978.63	-29.1977	ns
-NS	UN03263	661	auxin-repressed protein	655.662	102.606	695.862	1505.18	-6.39008	ns
-NS	UN13636	3525	bacterial blight resistance protein xa26	355.768	73.666	3731.11	1562.56	-4.82947	ns
-NS	UN51344	393	beta-expansin 4 precursor	128.852	5.26186	44.8943	8.19703	OFF	ns
-NS	UN87897	700	bowman-birk type wound-induced protease inhibitor	5032.06	1165.5	1784.06	2278.77	-4.31751	ns
-NS	UN43592	975	burp domain-containing protein	1606.66	207.843	1616.2	446.738	-7.73014	ns
-NS	UN68536	557	catalase	719.518	133.3	1243.38	4008.35	-5.39772	ns
-NS	UN34719	453	catalytic hydrolase	245.161	50.8646	73.1973	78.8964	-4.81987	ns
-NS	UN14330	928	cation h(+) antiporter 19-like	337.523	52.6186	67.3415	29.7142	-6.41453	ns
-NS	UN48947	2449	cellulose synthase 2	1252.03	150.84	28.3029	0	-8.30039	ns
-NS	UN54076	1581	cellulose synthase 2	724.079	31.5711	25.3751	2.04926	-22.9348	ns
-NS	UN23238	685	coupled to transmembrane movement of substances	543.915	136.808	111.26	241.812	-3.97574	ns
-NS	UN85979	474	cysteine protease	643.119	121.9	388.434	138.325	-5.27581	ns
-NS	UN00433	1116	cytochrome p450	486.9	49.9876	25.3751	0	-9.74042	ns
-NS	UN43880	605	cytochrome p450 87a3-like	212.092	15.7856	27.327	6.14777	-13.4358	ns
-NS	UN43881	585		160.78	22.8014	33.1828	9.22165	-7.05132	ns
-NS	UN13498	1365	cytochrome p450 87a3-like	580.404	27.1863	76.1252	15.3694	-21.3492	ns
-NS	UN01409	881	elongation factor 1-alpha	647.68	28.9402	128.827	88.118	-22.3799	ns
-NS	UN32569	768	f-box domain containing expressed	282.79	69.2811	82.9569	29.7142	-4.08178	ns
-NS	UN32568	909		1026.25	108.745	226.424	54.3053	-9.43725	ns
-NS	UN37332	584	gdsl esterase lipase at1g71250-like	294.193	71.0351	42.9424	16.3941	-4.14152	ns
-NS	UN12444	889	germin-like protein 8-9-like	258.844	35.079	84.9088	38.9359	-7.37888	ns
-NS	UN10814	601	germin-like protein subfamily 1 member 8 expressed	1895.15	278.001	134.683	122.955	-6.81705	ns
-NS	UN02591	906	ghmp kinase-like protein	1374.04	316.588	744.66	1660.92	-4.34015	ns
-NS	UN16125	744	ghmp kinase-like protein	1895.15	382.362	723.189	1948.84	-4.95643	ns
-NS	UN22912	375	glucan endo- -beta-d-glucosidase	1011.43	217.49	322.068	108.611	-4.65047	ns
-NS	UN30254	665	glutaredoxin-like protein	964.679	36.833	28.3029	1.02463	-26.1906	ns
-NS	UN35679	1073	glutathione s-transferase	1719.55	24.5553	38.0626	0	-70.0274	ns
-NS	UN77014	406	glutathione s-transferase domain-containing protein	116.309	4.38488	30.2549	7.1724	OFF	ns
-NS	UN26817	1540	heat shock 70 kda protein	2580.46	130.669	51.7261	3.07388	-19.748	ns
-NS	UN52999	1016	heat shock cognate 70 kda	713.817	106.991	92.7165	36.8866	-6.67174	ns
-NS	UN44138	374	heat shock protein 70	350.067	43.8488	40.9905	17.4187	-7.98349	ns
-NS	UN21680	2265	heat shock protein 90	9937.56	234.153	144.443	9.22165	-42.4405	ns
-NS	UN25640	395	heavy metal-associated domain containing expressed	361.469	48.2337	237.159	429.319	-7.49413	ns
-NS	UN21023	752	helicase-like protein	930.47	101.729	301.573	1003.11	-9.14654	ns
-NS	UN21025	748		499.444	61.3883	210.808	618.876	-8.13581	ns
-NS	UN18469	676	helicase-like protein	354.628	33.3251	180.553	500.019	-10.6415	ns
-NS	UN18471	467	helicase-like protein	233.758	15.7856	75.1492	192.63	-14.8083	ns
-NS	UN21016	536	helicase-like protein	370.592	34.2021	200.073	561.496	-10.8354	ns
-NS	UN15909	437	hox12_orysj homeodomain transcription factor	59.2947	0	44.8943	40.9851	OFF	ns
-NS	UN57597	398	iaa7 - auxin-responsive aux iaa family member	106.046	6.13883	18.5433	45.0836	-17.2747	ns
-NS	UN05131	615	inosine-uridine preferring nucleoside hydrolase	579.263	77.1739	285.957	92.2165	-7.50595	ns
-NS	UN27531	368	iron ascorbate-dependent oxidoreductase	1002.31	244.676	27.327	16.3941	-4.09647	ns
-NS	UN27451	367	l-ascorbate oxidase-like	411.642	92.9595	65.3896	4.09851	-4.42819	ns
-NS	UN39777	984	leucoanthocyanidin dioxygenase	722.939	56.1265	139.563	64.5516	-12.8805	ns
-NS	UN39778	771		360.329	49.9876	60.5097	35.862	-7.20837	ns
-NS	UN49660	391	lichenase-2 precursor	1153.97	215.736	1252.16	1880.19	-5.34897	ns
-NS	UN72455	475	lichenase-2 precursor	258.844	27.1863	263.51	324.807	-9.52114	ns
-NS	UN29046	1172	lipase esterase	1312.46	37.71	31.2308	0	-34.8042	ns
-NS	UN29047	1130		1432.19	37.71	37.0866	0	-37.9792	ns
-NS	UN56782	487	lipid-transfer protein	1189.31	285.894	415.761	326.856	-4.15998	ns
-NS	UN29420	502	low quality protein: vacuolar iron transporter homolog 2-like	599.788	32.4481	339.635	82.9949	-18.4845	ns
-NS	UN14934	3511	lysine ketoglutarate reductase saccharopine dehydrogenase	26037.2	5180.3	14276.4	24675.1	-5.0262	ns
-NS	UN36989	1124	lysine-ketoglutarate reductase saccharopine dehydrogenase bifunctional enzyme	4687.7	862.067	2454.55	4924.36	-5.43774	ns
-NS	UN78532	644	lz-nbs-lrr class rga	640.839	25.4323	2910.32	2115.86	-25.1978	ns
-NS	UN22574	1210	metacaspase-1-like isoform 1	1673.93	411.302	201.049	300.216	-4.06984	ns
-NS	UN55767	370	myb-like dna-binding shaqkyf class family protein	140.255	8.76976	41.9664	8.19703	-15.993	ns
-NS	UN68815	778	nac domain transcription factor	1888.31	432.349	1550.81	1979.58	-4.36755	ns
-NS	UN37726	1172	nadh:flavin oxidoreductase nadh oxidase	1070.72	181.534	33.1828	21.5172	-5.8982	ns
-NS	UN30592	643	nitrate transporter	1832.43	332.374	977.916	901.673	-5.51317	ns
-NS	UN30593	527		1133.44	256.077	653.896	435.467	-4.42617	ns
-NS	UN58054	646	o-methyltransferase family expressed	1171.07	256.077	2761	2675.3	-4.57312	ns
-NS	UN22724	507	o-methyltransferase family expressed	1091.25	147.332	968.156	280.748	-7.40674	ns
-NS	UN47539	480	o-methyltransferase zrp4	323.84	46.4797	29.2789	75.8225	-6.96734	ns
-NS	UN63084	369	o-methyltransferase zrp4	119.73	12.2777	10.7356	30.7388	-9.75182	ns
-NS	UN80271	462	oxalate oxidase	933.891	83.3127	1218	705.969	-11.2095	ns
-NS	UN01306	1039	oxoglutarate 3-dioxygenase	856.352	49.9876	114.188	86.0688	-17.1313	ns
-NS	UN72373	921	oxoglutarate 3-dioxygenase-like	572.422	142.07	342.563	421.122	-4.02915	ns
-NS	UN28088	574	peptidyl-prolyl cis-trans isomerase	1546.22	51.7416	29.2789	0	-29.8836	ns
-NS	UN41711	809	peroxidase 3-like	234.898	14.0316	296.693	73.7732	-16.7406	ns
-NS	UN41712	809		117.449	8.76976	230.327	65.5762	-13.3925	ns
-NS	UN62588	361	phosphoglycerate mutase family	180.165	0	30.2549	6.14777	OFF	ns
-NS	UN30126	504	pollen ole e 1 allergen and extensin family protein	354.628	74.543	261.558	128.079	-4.75736	ns
-NS	UN31263	448	pollen thioesterase-like	514.267	106.114	198.121	45.0836	-4.84636	ns
-NS	UN55927	567	polyprotein	217.794	8.76976	39.0385	9.22165	-24.8346	ns
-NS	UN82970	352	polyprotein	67.2766	0	44.8943	1.02463	OFF	ns
-NS	UN33771	364	pr17c precursor	250.862	55.2495	72.2213	34.8374	-4.54053	ns
-NS	UN50436	772	probable carboxylesterase 15-like	295.333	62.2653	40.9905	59.4284	-4.74314	ns
-NS	UN34959	576	probable glutathione s-transferase gstu6-like	697.853	164.871	39.0385	43.0344	-4.23271	ns
-NS	UN40462	396	profilin ii	387.696	19.2935	67.3415	29.7142	-20.0947	ns
-NS	UN14336	799	protein ccc1	688.73	173.641	544.588	265.379	-3.9664	ns
-NS	UN29303	2409	protein root hair defective 3 homolog 1-like	2732.12	514.785	786.627	1166.03	-5.3073	ns
-NS	UN48126	899	receptor-like protein kinase	326.121	68.4041	151.274	119.882	-4.76756	ns
-NS	UN61045	611	retrotransposon unclassified	131.132	1.75395	9.75964	34.8374	ON	ns
-NS	UN76538	944	ribonuclease h protein at1g65750-like	833.546	178.903	693.91	1838.18	-4.6592	ns
-NS	UN27874	571	ribosomal protein 11a 60s large ribosomal subunit	1401.41	62.2653	63.4376	2.04926	-22.507	ns
-NS	UN28590	643	rna-binding expressed	286.211	37.71	97.5964	256.157	-7.58979	ns
-NS	UN19543	615	root abundant factor	298.754	35.079	271.318	36.8866	-8.51659	ns
-NS	UN19544	613		278.229	35.079	272.294	35.862	-7.93148	ns
-NS	UN19545	578		506.285	89.4515	164.938	12.2955	-5.65988	ns
-NS	UN69661	388	root phototropism protein	112.888	6.13883	40.0145	39.9605	-18.3892	ns
-NS	UN01207	502	s-domain receptor-like protein kinase	172.183	23.6784	36.1107	63.527	-7.27173	ns
-NS	UN39537	663	s-domain receptor-like protein kinase	208.672	21.0474	40.0145	101.438	-9.91435	ns
-NS	UN85976	626	sag12 protein	1201.86	210.474	630.473	305.339	-5.71023	ns
-NS	UN45328	595	salicylic acid-binding protein 2	332.962	34.2021	57.5819	0	-9.73515	ns
-NS	UN76128	981	serine carboxypeptidase-like 18-like	220.074	15.7856	25.3751	37.9112	-13.9415	ns
-NS	UN19936	387	small subunit ribosomal protein 28	1679.64	93.8364	63.4376	2.04926	-17.8996	ns
-NS	UN48962	749	snf1-related protein kinase regulatory subunit beta-1	1144.84	258.708	867.632	1270.54	-4.42523	ns
-NS	UN48963	740		826.705	202.581	492.862	920.116	-4.08085	ns
-NS	UN00137	1472	snf1-related protein kinase regulatory subunit beta-1	4231.59	1017.29	3187.5	5978.71	-4.15966	ns
-NS	UN14151	1339	stem-specific protein tsjt1	2940.79	698.073	2021.22	2838.22	-4.21272	ns
-NS	UN26451	1231	steroid sulfotransferase	1435.62	285.017	181.529	32.7881	-5.03694	ns
-NS	UN16340	485	subtilisin-chymotrypsin inhibitor 2	8633.08	1220.75	6302.77	2578.99	-7.07194	ns
-NS	UN19902	513	subtilisin-like protease-like	445.85	88.5746	121.019	15.3694	-5.03361	ns
-NS	UN32281	432	subtilisin-like protease-like	541.634	81.5588	89.7887	11.2709	-6.64103	ns
-NS	UN32282	378		179.024	25.4323	44.8943	2.04926	-7.03925	ns
-NS	UN38562	501	thionin bth7-like	305.596	7.01581	102.476	32.7881	-43.5581	ns
-NS	UN02477	1095	transmembrane protein 53-like	363.75	66.6502	603.146	341.201	-5.4576	ns
-NS	UN50278	678	uncharacterized membrane	294.193	72.789	62.4617	26.6403	-4.04172	ns
-NS	UN23236	1011	white-brown-complex abc transporter family	1419.65	352.544	312.308	922.165	-4.02687	ns
-NS	UN48104	441	wrky transcription	163.06	21.0474	109.308	31.7635	-7.74728	ns
-NS	UN08930	674	zinc-binding protein	290.772	63.1423	58.5578	236.689	-4.60503	ns
-NS	UN29832	516	metallothionein-like protein	263.405	53.4955	188.361	232.591	-4.92387	ns
Transcripts with unknown function
++	UN21987	765	---NA---	9.12226	949.765	13.6635	880.156	104.115	64.4166
++	UN25004	384	---NA---	11.4028	208.72	14.6395	211.073	18.3043	14.4181
++	UN34140	414	---NA---	1.14028	353.421	7.80771	510.265	ON	65.354
+NS	UN00867	443	predicted protein	9.12226	142.07	0.975964	59.4284	15.574	ns
+NS	UN01742	842	---NA---	75.2586	306.065	82.9569	102.463	4.06684	ns
+NS	UN03130	1087	---NA---	412.782	3984.98	206.904	860.688	9.65395	ns
+NS	UN10932	990	---NA---	72.9781	1599.6	54.654	232.591	21.919	ns
+NS	UN16152	370	---NA---	5.70141	93.8364	0	57.3792	16.4585	ns
+NS	UN17865	399	---NA---	76.3989	306.942	236.183	266.403	4.01762	ns
+NS	UN18876	563	hypothetical protein OsI_06393	214.373	895.392	274.246	500.019	4.1768	ns
+NS	UN19777	466	---NA---	23.9459	596.344	18.5433	161.891	24.9038	ns
+NS	UN23967	526	---NA---	18.2445	216.613	16.5914	169.064	11.8728	ns
+NS	UN25315	773	---NA---	95.7837	403.409	16.5914	38.9359	4.21167	ns
+NS	UN28206	876	---NA---	572.422	2323.99	32.2068	202.876	4.05992	ns
+NS	UN30341	471	---NA---	21.6654	848.036	1.95193	63.527	39.1425	ns
+NS	UN31514	569	hypothetical protein	71.8378	609.498	57.5819	153.694	8.48437	ns
+NS	UN31721	383	hypotherical protein	25.0862	290.279	1.95193	95.2904	11.5713	ns
+NS	UN32375	842	---NA---	132.273	821.726	163.962	417.024	6.21237	ns
+NS	UN32811	392	protein	53.5933	329.743	90.7646	182.384	6.15269	ns
+NS	UN34588	392	---NA---	80.96	321.85	89.7887	135.251	3.97542	ns
+NS	UN34679	396	---NA---	72.9781	339.39	35.1347	100.414	4.65057	ns
+NS	UN39221	541	---NA---	22.8056	503.384	13.6635	91.1919	22.0728	ns
+NS	UN39805	381	---NA---	1.14028	304.311	8.78367	136.276	ON	ns
+NS	UN42699	600	hypothetical protein OsJ_33218	37.6293	202.581	56.6059	118.857	5.38361	ns
+NS	UN44183	451	---NA---	9.12226	191.181	6.83175	104.512	20.9576	ns
+NS	UN45590	458	---NA---	23.9459	351.667	6.83175	64.5516	14.6859	ns
+NS	UN49204	479	protein	51.3127	239.414	22.4472	40.9851	4.66579	ns
+NS	UN52421	600	---NA---	50.1724	234.153	0	58.4038	4.66696	ns
+NS	UN53575	512	---NA---	4.56113	106.991	0.975964	32.7881	ON	ns
+NS	UN56042	441	---NA---	3.42085	82.4357	7.80771	65.5762	ON	ns
+NS	UN60069	421	protein	4.56113	97.3443	5.85578	89.1427	ON	ns
+NS	UN57070	945		428.746	3752.58	4266.91	4394.63	8.75245	ns
+NS	UN61495	612	---NA---	2.28056	333.251	2.92789	70.6994	ON	ns
+NS	UN61496	597		2.28056	149.086	2.92789	33.8127	ON	ns
+NS	UN63704	359	---NA---	12.5431	263.97	13.6635	89.1427	21.045	ns
+NS	UN69735	381	---NA---	0	90.3285	0.975964	47.1329	ON	ns
+NS	UN71181	379	---NA---	0	57.8804	2.92789	53.2807	ON	ns
+NS	UN72936	380		0	59.6344	4.87982	27.665	ON	ns
+NS	UN74872	748	---NA---	22.8056	318.342	2.92789	30.7388	13.9589	ns
+NS	UN78151	402		129.992	583.189	281.078	574.816	4.48634	ns
+NS	UN87995	469	---NA---	23.9459	204.335	39.0385	250.009	8.5332	ns
-NS	UN01080	993	---NA---	360.329	82.4357	200.073	283.822	-4.37103	ns
-NS	UN01209	710	---NA---	234.898	42.0948	313.284	241.812	-5.58021	ns
-NS	UN01282	1476	---NA---	204.11	18.4165	138.587	363.743	-11.083	ns
-NS	UN01670	729	---NA---	145.956	10.5237	81.005	195.704	-13.8693	ns
-NS	UN02864	1096	PREDICTED: uncharacterized protein LOC100846683	356.908	76.2969	365.01	809.456	-4.67789	ns
-NS	UN02947	626	---NA---	344.365	40.3409	85.8848	311.487	-8.53638	ns
-NS	UN05130	1556	predicted protein	1484.65	348.159	903.742	252.059	-4.26427	ns
-NS	UN05576	664	hypothetical protein OsI_38007	90.0823	0	487.006	152.67	OFF	ns
-NS	UN06486	610	---NA---	222.355	46.4797	48.7982	61.4777	-4.78391	ns
-NS	UN08520	729	PREDICTED: uncharacterized protein LOC100827172	3288.57	280.632	2857.62	8254.41	-11.7184	ns
-NS	UN08999	1256	---NA---	832.406	71.0351	305.477	814.58	-11.7182	ns
-NS	UN11819	574	predicted protein	1684.2	239.414	2555.07	819.703	-7.03465	ns
-NS	UN12987	2232	---NA---	1238.35	236.784	55.6299	184.433	-5.22987	ns
-NS	UN13216	1931	---NA---	461.814	98.2213	414.785	614.777	-4.70177	ns
-NS	UN14824	2362	---NA---	6300.06	1154.98	10134.4	26498.9	-5.4547	ns
-NS	UN15461	497	---NA---	736.622	169.256	974.988	2504.19	-4.35211	ns
-NS	UN15627	528	---NA---	2860.97	641.069	131.755	13.3202	-4.4628	ns
-NS	UN16971	598	---NA---	1648.85	204.335	400.145	828.924	-8.06932	ns
-NS	UN18658	604	---NA---	2375.21	470.059	133.707	13.3202	-5.053	ns
-NS	UN18716	375	---NA---	437.868	75.4199	40.9905	38.9359	-5.80574	ns
-NS	UN19292	436	---NA---	1297.64	263.093	1836.76	4290.12	-4.93226	ns
-NS	UN19295	614	---NA---	117.449	3.5079	12.6875	43.0344	OFF	ns
-NS	UN19296	606		776.532	168.379	1044.28	2535.96	-4.6118	ns
-NS	UN19376	377	---NA---	688.73	122.777	580.698	736.708	-5.60962	ns
-NS	UN19924	378	---NA---	408.221	48.2337	246.919	836.097	-8.4634	ns
-NS	UN19974	490	predicted protein	1088.97	100.852	350.371	242.837	-10.7977	ns
-NS	UN21015	569	---NA---	225.776	30.6942	129.803	393.457	-7.35566	ns
-NS	UN22812	381	predicted protein	71.8378	0.876976	5.85578	28.6896	OFF	ns
-NS	UN23774	1833	hypothetical protein SORBIDRAFT_05g026840	362.61	52.6186	3196.28	1464.19	-6.89129	ns
-NS	UN24898	1138	---NA---	950.995	224.506	10.7356	27.665	-4.23595	ns
-NS	UN26688	366	---NA---	230.337	48.2337	275.222	126.029	-4.77544	ns
-NS	UN26964	537	---NA---	1241.77	29.8172	36.1107	2.04926	-41.646	ns
-NS	UN27403	519	---NA---	538.213	6.13883	151.274	646.54	-87.6735	ns
-NS	UN27562	473	---NA---	185.866	28.0632	217.64	77.8718	-6.62311	ns
-NS	UN27846	395	---NA---	472.077	108.745	161.034	18.4433	-4.34113	ns
-NS	UN29349	649	protein	530.231	43.8488	280.102	52.256	-12.0923	ns
-NS	UN29503	542	---NA---	572.422	51.7416	71.2453	280.748	-11.0631	ns
-NS	UN29504	487		326.121	30.6942	67.3415	231.566	-10.6248	ns
-NS	UN29568	603	---NA---	1278.26	59.6344	32.2068	0	-21.4349	ns
-NS	UN29569	561		1345.53	58.7574	33.1828	0	-22.8998	ns
-NS	UN30912	1033	---NA---	1151.68	44.7258	36.1107	7.1724	-25.7499	ns
-NS	UN31943	1602	---NA---	343.225	82.4357	238.135	715.191	-4.16354	ns
-NS	UN31947	808	---NA---	336.383	80.6818	135.659	453.91	-4.16926	ns
-NS	UN32220	902	---NA---	461.814	77.1739	76.1252	224.394	-5.98407	ns
-NS	UN32221	553		180.165	15.7856	45.8703	125.005	-11.4132	ns
-NS	UN32222	520		444.71	66.6502	55.6299	182.384	-6.6723	ns
-NS	UN32707	667	---NA---	166.481	14.0316	99.5483	125.005	-11.8647	ns
-NS	UN32708	644		417.343	35.956	154.202	328.906	-11.607	ns
-NS	UN33374	541	---NA---	505.145	112.253	547.516	306.364	-4.50006	ns
-NS	UN33440	1013	---NA---	790.215	67.5272	229.351	950.855	-11.7022	ns
-NS	UN33463	1266	---NA---	1062.74	196.443	6595.56	20618.6	-5.40994	ns
-NS	UN33465	1243		1262.29	242.922	5606.91	17724	-5.19628	ns
-NS	UN33654	544	protein	840.388	75.4199	42.9424	0	-11.1428	ns
-NS	UN34274	402	---NA---	399.099	39.4639	66.3655	49.1822	-10.113	ns
-NS	UN34442	925	---NA---	1764.02	42.9718	28.3029	0	-41.0505	ns
-NS	UN35849	423	---NA---	208.672	36.833	161.034	270.502	-5.66535	ns
-NS	UN35948	474	PREDICTED: uncharacterized protein LOC100824248	240.6	31.5711	171.77	70.6994	-7.62087	ns
-NS	UN37074	529	PREDICTED: uncharacterized protein LOC100838077	197.269	0.876976	166.89	497.969	OFF	ns
-NS	UN37075	506		204.11	2.63093	144.443	475.428	OFF	ns
-NS	UN37705	575	---NA---	158.499	19.2935	20.4952	55.3299	-8.21517	ns
-NS	UN39226	898	---NA---	930.47	44.7258	38.0626	1.02463	-20.8039	ns
-NS	UN39798	518	uncharacterized protein LOC100277221 precursor	101.485	7.01581	94.6685	326.856	-14.4652	ns
-NS	UN40456	539	---NA---	587.245	116.638	30.2549	0	-5.03478	ns
-NS	UN41800	674	---NA---	148.237	20.1704	43.9184	187.507	-7.3492	ns
-NS	UN42347	623	---NA---	197.269	28.9402	96.6204	189.556	-6.81643	ns
-NS	UN42406	919	PREDICTED: uncharacterized protein LOC100839897	1894.01	169.256	1138.95	1103.52	-11.1902	ns
-NS	UN42865	806	---NA---	413.922	87.6976	21.4712	25.6157	-4.71988	ns
-NS	UN42866	791	---NA---	290.772	72.789	28.3029	32.7881	-3.99472	ns
-NS	UN43017	386	---NA---	217.794	28.0632	24.3991	69.6747	-7.76083	ns
-NS	UN43104	1549	---NA---	62.7155	0	275.222	646.54	OFF	ns
-NS	UN43105	1505		53.5933	0	258.63	591.211	OFF	ns
-NS	UN44069	939	---NA---	889.42	61.3883	27.327	2.04926	-14.4884	ns
-NS	UN44477	540	---NA---	363.75	3.5079	25.3751	2.04926	OFF	ns
-NS	UN46559	682	---NA---	364.89	4.38488	61.4857	7.1724	OFF	ns
-NS	UN47345	608	PREDICTED: uncharacterized protein LOC100824621	273.668	15.7856	26.351	3.07388	-17.3366	ns
-NS	UN48757	446	---NA---	77.5392	0.876976	56.6059	186.482	OFF	ns
-NS	UN49018	1076	---NA---	114.028	9.64674	156.154	256.157	-11.8204	ns
-NS	UN50929	599	protein	148.237	13.1546	46.8463	36.8866	-11.2688	ns
-NS	UN51465	1451	---NA---	220.074	7.01581	130.779	439.566	-31.3684	ns
-NS	UN51466	1321	---NA---	215.513	15.7856	164.938	448.787	-13.6526	ns
-NS	UN52095	768	---NA---	158.499	19.2935	2164.69	3769.61	-8.21517	ns
-NS	UN52097	618	---NA---	155.078	6.13883	2395.99	4112.86	-25.2619	ns
-NS	UN53089	731	---NA---	141.395	7.89278	92.7165	203.901	-17.9145	ns
-NS	UN53429	475	---NA---	136.834	14.9086	39.0385	49.1822	-9.17819	ns
-NS	UN53766	577	---NA---	180.165	28.0632	29.2789	60.4531	-6.41995	ns
-NS	UN54107	658	---NA---	187.006	16.6625	36.1107	165.99	-11.2232	ns
-NS	UN54351	558	---NA---	70.6975	0.876976	65.3896	354.521	OFF	ns
-NS	UN56162	500	PREDICTED: uncharacterized protein LOC100843189	134.553	7.89278	49.7741	79.921	-17.0476	ns
-NS	UN56866	892	---NA---	353.487	83.3127	125.899	52.256	-4.2429	ns
-NS	UN57454	480	PREDICTED: uncharacterized protein LOC100824621	197.269	10.5237	50.7501	5.12314	-18.7452	ns
-NS	UN61006	734	uncharacterized conserved expressed	875.737	147.332	912.526	1853.55	-5.94397	ns
-NS	UN62586	497	---NA---	184.726	12.2777	29.2789	14.3448	-15.0457	ns
-NS	UN66786	544	---NA---	152.798	0	34.1587	138.325	OFF	ns
-NS	UN67183	748	---NA---	182.445	5.26186	33.1828	0	OFF	ns
-NS	UN80571	639	---NA---	530.231	109.622	1300.96	4516.56	-4.8369	ns
